# Supplementary material for: Maternal Blood Group and Routine Direct Antiglobulin Testing in Neonates: Is There a Role for Selective Neonatal Testing?
Source: Children (Basel). 2021 May 20;8(5):426. doi: 10.3390/children8050426 (PMC8161132; doi:10.3390/children8050426)
Supplement: Supplementary file 1 [file children-08-00426-s001.zip]

Archive with 1 entries (1 files):
- children-1201352-supplementary.pdf
